# Supplementary material for: Fecal Microbiota Transplantation from Methionine-Restricted Diet Mouse Donors Improves Alzheimer’s Learning and Memory Abilities Through Short-Chain Fatty Acids
Source: Foods. 2025 Jan 2;14(1):101. doi: 10.3390/foods14010101 (PMC11720665; doi:10.3390/foods14010101)
Supplement: Supplementary file 1 [file foods-14-00101-s001.zip]

Archive with 1 entries (1 files):
- foods-3340401-supplementary.pdf
